# Supplementary material for: The Impact of Ageing on Diaphragm Function and Maximal Inspiratory Pressure: A Cross-Sectional Ultrasound Study
Source: Diagnostics (Basel). 2025 Jan 13;15(2):163. doi: 10.3390/diagnostics15020163 (PMC11763467; doi:10.3390/diagnostics15020163)
Supplement: Supplementary file 1 [file diagnostics-15-00163-s001.zip]

Archive with 1 entries (1 files):
- diagnostics-3419541-supplementary.pdf
